# Supplementary material for: Associating Increased Chemical Exposure to Hurricane Harvey in a Longitudinal Panel Using Silicone Wristbands
Source: Int J Environ Res Public Health. 2022 May 30;19(11):6670. doi: 10.3390/ijerph19116670 (PMC9180596; doi:10.3390/ijerph19116670)
Supplement: Supplementary file 1 [file ijerph-19-06670-s001.zip]

Archive with 1 entries (1 files):
- ijerph-1702559-supplementary.pdf
